# Supplementary material for: Higher Risk of Stroke Is Correlated With Increased Opportunistic Pathogen Load and Reduced Levels of Butyrate-Producing Bacteria in the Gut
Source: Front Cell Infect Microbiol. 2019 Feb 4;9:4. doi: 10.3389/fcimb.2019.00004 (PMC6369648; doi:10.3389/fcimb.2019.00004)
Supplement: Supplementary file 2 [file Table_2.xlsx]

## Sheet: Sheet1
Table S3. The original metadata used in the manuscript.
#SampleID	group	age	Gender	WBC	LYM	NEU	MONO	RBC	PLT	HGB	BUN	CR	UA	ALB	FBG	TG	TC	HDL	LDL	Hs-CRP	Dietary habit	Hypertension	Diabetes mellitus	Dyslipidemias	Smoking	Physical inactivity	Atrial fibrillation	Family history of stroke	Overweight	Antihypertensive drug	Hypoglycemic agent	Statins treatment	Acetate	Propionate	isoButyrate	Butyrate	isoValerate	Valerate
NF077S1	MR	63	Female	5.52	2.02	3.08	0.31	4.59	204	138	4.8	57	321	40.5	5.08	1.39	7.08	1.91	4.41	0.69	vegetarian	YES	NO	YES	NO	NO	NO	NO	NO	YES	NO	NO	NA	NA	NA	NA	NA	NA
YG001	MR	69	Female	4.92	2.12	2.58	0.17	5.75	251	124	3.7	50	378	43.1	4.44	2.86	8.01	1.62	4.99	0.74	omnivorous	YES	NO	YES	NO	NO	NO	NO	NO	YES	NO	NO	118.542	14.5266	0	3.02862	0	0
YG002	MR	73	male	8.25	2.06	5.38	0.46	4.94	485	153	5	56	468	39.8	4.08	2.58	3.61	0.88	1.95	0.28	carnivorous	YES	NO	YES	NO	NO	NO	NO	NO	YES	NO	YES	90.24	25.4724	0.570393	34.8254	0.221306	0.0257955
YG003	HR	63	Female	4.83	1.79	2.65	0.28	4.24	348	126	7	63	324	46.6	5.31	2.66	5.53	1	3.61	0.93	carnivorous	YES	NO	YES	NO	YES	NO	NO	NO	YES	NO	YES	108.199	4.85017	0	6.45353	0	0
YG004	MR	72	male	4.43	1.24	2.88	0.24	4.98	235	155	4.9	86	334	42.9	4.46	0.97	6.09	1.81	3.5	0.45	vegetarian	YES	NO	YES	NO	NO	NO	NO	NO	NO	NO	NO	NA	NA	NA	NA	NA	NA
YG005	MR	82	Female	7.66	2.07	4.86	0.47	4.15	257	121	6.8	52	223	39.6	4.3	1.35	4.72	1.6	2.54	4.7	omnivorous	YES	NO	YES	NO	NO	NO	NO	NO	YES	NO	NO	69.4488	25.9752	1.78807	12.4676	1.48407	0.857061
YG006	MR	88	male	5.57	1.72	3.36	0.31	4.5	177	141	5.1	69	380	41.4	4.2	0.78	5.16	1.35	3.27	0.93	omnivorous	YES	NO	YES	NO	NO	NO	NO	NO	NO	NO	YES	82.8789	14.5076	1.61628	10.5106	1.25509	1.30351
YG008	MR	60	male	6.61	2.32	3.58	0.61	4.95	395	148	4.2	62	324	39	5.03	0.68	3.66	1.22	2.09	0.25	omnivorous	YES	NO	YES	NO	NO	NO	NO	NO	YES	NO	YES	54.6284	10.1132	1.22557	10.3915	0.802172	0.77606
YG009	HR	63	male	6.47	2.12	3.78	0.44	4.92	239	142	5.4	68	428	40.2	4.62	2.32	5.75	1.08	3.93	1.2	omnivorous	YES	NO	YES	NO	NO	NO	YES	NO	YES	NO	NO	137.11	37.0165	0	10.6508	0	0
YG011	LR	86	Female	6.75	2	4.37	0.32	4.53	284	131	3.9	55	257	41.2	5.47	0.83	4.87	1.79	2.5	2.88	vegetarian	NO	NO	NO	NO	NO	NO	NO	NO	NO	NO	NO	82.8721	15.5494	0.575597	10.9894	0.231779	1.07233
YG014	MR	75	Female	6.58	1.95	4.09	0.45	4.01	281	121	7.4	72	192	40.3	4.3	0.87	4.87	1.47	2.96	3.22	omnivorous	YES	NO	NO	NO	YES	NO	NO	NO	YES	NO	NO	127.892	49.5823	5.16554	15.0415	3.71147	5.74305
YG016	LR	72	Female	6.41	2.42	3.49	0.43	4.48	276	130	5	51	291	44.3	4.52	2.02	6.46	1.32	4.09	1.79	omnivorous	NO	NO	YES	NO	NO	NO	NO	NO	NO	NO	NO	147.335	54.6848	3.33925	28.9827	2.02131	2.59498
YG017	LR	80	Female	7.46	1.74	5.16	0.46	4.35	264	130	9.3	73	381	34.4	4.44	0.87	4.87	1.39	2.8	32.9	omnivorous	NO	NO	NO	NO	NO	NO	NO	NO	NO	NO	NO	65.1668	12.2477	3.60732	12.1529	3.309	2.42132
YG023	MR	78	Female	6.23	2.76	2.89	0.36	4.31	272	137	4.1	60	504	43.4	4.84	1.67	7.39	1.39	5.02	0.93	omnivorous	YES	NO	YES	NO	NO	NO	NO	NO	YES	NO	NO	69.5658	15.9624	1.44895	4.7706	1.14267	1.79125
YG024	MR	82	male	5.57	2.75	2.76	0.01	4.68	218	147	5.2	89	400	47.4	4.2	1.29	5.79	1.37	3.77	0.28	omnivorous	YES	NO	YES	NO	NO	NO	NO	NO	YES	NO	NO	23.0942	8.86917	2.39591	5.01218	1.86499	2.02712
YG025	HR	84	male	6.93	2.12	4.2	0.36	5.7	249	131	6.8	106	560	41.5	4.3	1.16	3.09	1.05	1.73	0.53	omnivorous	YES	NO	YES	NO	YES	NO	NO	NO	NO	NO	YES	88.0743	27.0303	2.46139	8.57063	1.37252	1.488
YG026	HR	80	Female	7.4	1.77	5.05	0.43	4.59	265	137	6.3	67	419	39.2	4.2	1	5.74	1.27	3.75	2.28	carnivorous	YES	YES	YES	NO	YES	NO	NO	NO	YES	YES	NO	53.7655	10.2491	0.781936	1.38803	0.0473056	0.529122
YG028	MR	87	Female	4.52	1.5	2.52	0.31	4.67	157	100	4.5	67	250	43.7	4.25	0.89	5.85	1.52	3.75	0.8	omnivorous	YES	NO	NO	NO	NO	NO	NO	NO	YES	NO	NO	12.3639	3.23312	1.01186	0.178644	0.94532	0.00554674
YG031	LR	68	Female	4.77	1.61	2.75	0.28	4.46	264	140	3.5	59	325	42.9	4.5	1.11	4.25	1.49	2.38	1.29	omnivorous	NO	NO	YES	NO	NO	NO	NO	NO	NO	NO	YES	132.107	30.1421	0	24.7643	0	0.188006
YG033	HR	76	male	5.99	3.16	2.4	0.36	5.68	217	130	6.5	108	412	42.6	4.21	1.06	5.2	0.99	3.56	0.53	omnivorous	YES	NO	YES	YES	NO	NO	NO	NO	YES	NO	NO	109.768	39.4946	1.83925	21.6582	1.24769	1.76366
YG034	HR	71	Female	8.97	3.21	5.01	0.44	5.37	358	106	5.4	68	204	40.3	4.44	0.73	2.58	0.83	1.51	3.43	vegetarian	YES	YES	YES	NO	YES	NO	NO	NO	YES	YES	NO	74.5494	9.59737	0.428863	10.152	0.384967	2.54604
YG035	HR	77	male	6.48	2.59	3.29	0.43	4.59	201	150	4.3	92	384	44.1	4.38	1.19	4.8	1.06	3.18	0.45	vegetarian	YES	NO	YES	NO	YES	NO	NO	YES	YES	NO	NO	51.706	19.0204	3.08802	18.0024	2.9131	2.2384
YG037	LR	60	Female	5.14	2.37	2.53	0.19	3.97	291	124	5	54	217	41.7	4.55	1.09	5.1	1.69	2.93	0.86	vegetarian	NO	NO	NO	NO	NO	NO	NO	NO	NO	NO	NO	85.1354	27.4345	0.775039	22.2093	0.463225	0.641764
YG038	LR	60	male	5.04	2.42	2.49	0.01	4.61	279	146	5.3	94	365	42.5	4.46	2.71	6.73	1.22	4.4	0.41	omnivorous	NO	NO	YES	NO	NO	NO	NO	NO	NO	NO	NO	128.156	77.0638	7.5802	22.593	5.15685	5.48469
YG039	MR	73	Female	5.92	2.44	3.1	0.27	3.97	145	123	6.1	46	293	33.2	7.36	0.69	4.26	1.39	2.44	1.38	vegetarian	NO	YES	NO	NO	NO	NO	NO	NO	NO	YES	NO	33.021	4.5446	0.744384	2.24352	0.578516	0.405446
YG040	MR	65	Female	5.94	2.29	3.15	0.32	4.55	272	130	3.5	48	262	45.2	3.88	1.79	5.54	1.27	3.56	2.41	vegetarian	YES	NO	NO	NO	NO	NO	NO	NO	YES	NO	NO	121.09	15.5968	0	20.2584	0	0
YG041	MR	84	Female	7.07	2.39	4.02	0.5	3.95	334	125	4.4	41	304	40.1	4.49	2.05	4.8	1.01	3.03	2.16	omnivorous	YES	NO	YES	NO	NO	NO	NO	NO	YES	NO	NO	36.0279	10.5664	1.82039	5.25474	1.66715	2.81276
YG043	LR	67	Female	4.94	2.15	2.55	0.02	4.62	253	138	3.9	59	395	41.9	4.2	0.83	5.92	1.61	3.75	1.38	vegetarian	NO	NO	YES	NO	YES	NO	NO	NO	NO	NO	NO	119.326	21.3116	0	21.8614	0	0
YG045	HR	87	male	7.41	0.95	5.57	0.63	5.22	215	144	4.8	64	308	40.7	4.48	0.98	4.45	1.44	2.47	31	omnivorous	YES	NO	YES	NO	YES	NO	NO	NO	YES	NO	YES	74.3119	26.7592	4.2293	10.1811	1.98815	0
YG047	MR	69	Female	3.97	1.65	2.02	0.24	4.25	225	137	5.1	62	296	42.5	4.53	0.95	3.98	1.34	2.25	0.36	omnivorous	YES	NO	YES	NO	NO	NO	NO	NO	YES	NO	YES	109.1	23.9889	1.03286	11.7397	0.557255	1.377
YG050	LR	78	male	5.33	2.76	2.31	0.02	4.48	188	138	6.8	99	481	39.7	4.54	1.19	3.2	0.69	2.08	0.44	omnivorous	NO	NO	YES	NO	NO	NO	NO	NO	NO	NO	YES	33.5861	7.00287	0.778819	1.68231	0.48429	0.347714
YG051	HR	66	Female	6.06	1.67	3.99	0.31	4.58	172	137	5.9	65	397	41.5	4.81	1.56	5.27	1.26	3.42	2.75	omnivorous	YES	NO	NO	NO	YES	NO	NO	YES	YES	NO	NO	NA	NA	NA	NA	NA	NA
YG052	MR	68	Female	8.12	2.77	4.69	0.43	5.02	187	150	5.2	71	433	43.6	5.28	1.28	4.63	1.41	2.6	7.53	omnivorous	NO	NO	YES	NO	NO	YES	NO	NO	NO	NO	YES	32.1398	7.33811	0.316071	1.10788	0.148692	0
YG053	HR	75	Female	6.46	1.8	4.36	0.01	3.84	195	122	4.3	56	276	39.4	4.71	0.82	4.09	1.35	2.35	1.14	omnivorous	YES	NO	YES	NO	NO	YES	NO	NO	YES	NO	YES	78.4638	15.0303	3.30224	9.64358	2.7263	1.70532
YG054	MR	77	male	5.83	1.88	3.5	0.35	4.84	201	148	5.1	83	364	41.6	4.33	1.81	5.26	1.6	3	0.48	vegetarian	YES	NO	YES	NO	NO	NO	NO	NO	NO	NO	YES	143.312	33.2262	3.95381	17.5563	2.95444	3.1854
YG056	HR	79	Female	6.56	1.68	4.02	0.74	5.73	256	121	10	106	735	39.2	5.63	1.6	5.07	0.93	3.45	4.69	omnivorous	NO	NO	YES	NO	YES	YES	NO	NO	NO	NO	NO	NA	NA	NA	NA	NA	NA
YG057	LR	67	Female	5.5	1.75	3.14	0.42	4.01	340	131	4.5	65	276	39.6	4.48	0.85	5.44	2.07	2.85	0.61	vegetarian	NO	NO	YES	NO	YES	NO	NO	NO	NO	NO	NO	95.7553	37.5328	5.80639	29.8778	4.84169	4.67232
YG059	LR	74	male	5.95	1.23	4.16	0.39	4.5	267	140	4.3	56	343	41.1	5.2	0.67	4.51	1.34	2.86	2.6	vegetarian	NO	NO	NO	NO	NO	NO	NO	NO	NO	NO	NO	99.1442	35.2481	0	35.6654	0	2.39053
YG061	LR	64	Female	4.71	1.61	2.63	0.27	4.7	212	136	2.9	51	187	41.3	4.18	1.26	4.39	1	2.87	8.29	omnivorous	NO	NO	YES	NO	NO	NO	YES	NO	NO	NO	NO	72.4972	14.3437	3.248	11.6878	2.97219	1.75687
YG062	LR	68	male	6.62	2.11	3.88	0.42	5.04	263	141	5.1	75	453	40.1	4.89	2.58	6.15	1.23	4.11	5.4	omnivorous	NO	NO	YES	NO	YES	NO	NO	NO	NO	NO	NO	111.06	23.4905	1.60426	13.2599	0.84859	1.58352
YG063	MR	71	male	5.1	1.2	3.15	0.6	4.75	263	150	3.8	64	355	38.5	4.84	0.85	3.96	1.09	2.37	5.09	omnivorous	YES	NO	NO	NO	NO	NO	NO	NO	NO	NO	NO	107.773	37.609	5.7254	7.57603	4.28234	3.60802
YG064	MR	69	Female	7.94	2.26	5.04	0.44	4.12	300	119	3.5	58	261	39	7.65	1.58	6.79	1.22	4.9	2	omnivorous	NO	YES	YES	NO	NO	NO	NO	NO	NO	YES	NO	154.799	23.5266	1.73184	22.4948	1.0356	4.67123
YG065	MR	72	male	4.42	1.92	2.03	0.38	3.96	160	127	5.9	94	416	40	4.67	0.93	4.43	1	2.92	0.8	omnivorous	YES	NO	YES	NO	NO	NO	NO	NO	YES	NO	NO	85.2556	16.7351	1.16063	8.34246	0.698463	0.923129
YG066	MR	64	Female	6.33	2.99	2.89	0.41	5.42	223	153	5.4	50	238	43	4.98	1.59	5.57	1.51	3.48	0.18	omnivorous	YES	NO	YES	NO	NO	NO	NO	NO	YES	NO	NO	117.171	19.0884	0	19.537	0	0
YG067	LR	69	male	5.96	3.95	1.93	0	4.55	188	138	6.7	79	377	40.3	4.32	0.56	4.67	1.63	2.63	0.17	omnivorous	NO	NO	NO	NO	NO	NO	NO	NO	NO	NO	NO	48.6079	17.6423	1.28631	8.43094	1.20114	1.05696
YG068	LR	68	Female	5.13	2.93	1.79	0.32	4.35	294	124	5	61	400	41.9	4.61	1.05	5.23	1.44	3.34	0.37	omnivorous	NO	NO	NO	NO	YES	NO	NO	NO	NO	NO	NO	123.064	37.7709	4.53893	19.8085	2.89761	3.02667
YG069	LR	75	male	6.24	2.52	3.08	0.42	5.1	188	159	5.2	81	480	40.4	5.53	0.81	5.79	1.41	3.81	3.52	omnivorous	NO	NO	NO	NO	NO	NO	NO	NO	NO	NO	NO	109.45	44.8293	2.68726	15.4524	1.38718	1.4111
YG070	HR	72	Female	4.55	2.08	2.28	0.02	4.11	177	126	4.6	75	325	42.6	5.22	1.31	5.39	1.25	3.49	1.05	omnivorous	YES	NO	YES	NO	NO	NO	YES	YES	YES	NO	YES	59.0408	10.2214	0.310292	19.1605	0.00607267	0.37819
YG073	MR	68	male	6.66	1.86	4.05	0.35	5	171	161	5.4	78	444	41.9	4.87	1.5	4.5	0.9	3.06	0.7	vegetarian	YES	NO	YES	NO	NO	NO	NO	NO	YES	NO	NO	107.923	18.5636	1.19211	20.0073	0.629079	2.80778
YG074	LR	64	Female	4.58	1.69	2.52	0.28	4.13	218	126	6.6	85	380	42	5.08	1.47	3.64	1	2.27	1.56	omnivorous	NO	NO	YES	NO	YES	NO	NO	NO	NO	NO	NO	80.8169	19.2258	0.330102	22.4948	0	1.77074
YG075	MR	84	male	7.31	3.2	3.25	0.44	4.07	225	125	5.2	73	363	39.5	4.55	1.3	6.06	1.21	4.06	0.92	omnivorous	YES	NO	NO	NO	NO	NO	NO	NO	YES	NO	NO	45.5113	19.6196	3.28822	9.90421	2.41377	2.07675
YG078	MR	61	Female	4.94	1.65	3.17	0.09	4.28	243	128	2.6	39	279	49.1	6.66	0.96	4.01	1.19	3.45	0.43	vegetarian	NO	YES	YES	NO	NO	NO	NO	NO	NO	YES	YES	126.412	18.7124	0.566706	5.56052	0.348017	1.16818
YG079	LR	63	Female	5.91	1.91	3.59	0.33	4.49	288	135	5.1	49	227	44	4.55	1.23	5.29	1.48	3.38	1.07	vegetarian	NO	NO	YES	NO	YES	NO	NO	NO	NO	NO	YES	111.633	29.9355	0.196713	26.2671	0	0
YG081	LR	83	male	4.66	1.73	2.43	0.36	4.18	224	126	3.9	100	306	42.9	5.26	0.88	4.86	1.73	2.8	0.79	vegetarian	NO	NO	NO	NO	NO	NO	NO	NO	NO	NO	NO	98.3768	15.8623	0.0437638	22.2986	0	0
YG082	MR	77	Female	5.29	1.91	3.03	0.26	4.34	208	137	5.3	71	404	41.4	7.47	1.37	5.95	1.44	3.48	2.29	vegetarian	YES	YES	NO	NO	NO	NO	NO	NO	NO	YES	NO	27.5223	4.86424	0.920359	1.68204	0.847613	0.547746
YG086	MR	60	Female	5.44	1.61	3.58	0.23	4.64	214	141	5.1	59	211	40.8	4.71	1.44	4.3	1.19	2.8	0.98	vegetarian	YES	NO	NO	NO	NO	NO	NO	NO	YES	NO	NO	41.8256	12.591	0.402449	6.1533	0.229426	0
YG088	LR	78	Female	4.21	2.14	1.84	0.1	4.38	252	140	5.9	61	236	41.5	4.68	0.68	3.95	1.53	2.15	0.17	omnivorous	NO	NO	YES	NO	NO	NO	NO	NO	NO	NO	YES	46.7084	14.364	0.248055	1.99933	0	0
YG090	HR	66	Female	5.69	1.58	3.5	0.42	4.25	235	125	7.1	71	469	44.8	4.72	2.09	5.34	1.52	3.1	0.74	omnivorous	YES	NO	YES	NO	YES	NO	NO	NO	YES	NO	YES	107.567	32.9061	0.064841	13.1741	0	1.0561
YG092	MR	73	Female	5.15	1.58	3.18	0.32	3.91	242	116	4.3	63	294	41.4	5.09	0.66	4.45	1.38	2.64	0.17	vegetarian	YES	NO	NO	NO	NO	NO	NO	NO	YES	NO	NO	10.7139	8.74834	0	0	0	0
YG094	HR	60	Female	5.97	2.27	3.24	0.3	6.58	264	120	4.5	50	305	46.7	4.31	1.85	5.92	1.59	3.6	0.53	vegetarian	YES	NO	YES	NO	NO	YES	NO	NO	YES	NO	NO	84.6687	25.2006	0.841018	3.2951	0.158194	0.657202
YG095	HR	61	male	7.83	3.29	3.66	0.6	4.97	181	148	5.9	73	415	44.5	5.06	1.4	4.94	1.08	3.24	0.62	omnivorous	NO	NO	YES	YES	YES	NO	NO	YES	NO	NO	NO	62.7323	1.01417	0	0	0	0
YG096	MR	60	male	6.18	2.39	3.15	0.48	5.53	214	161	5.6	73	435	48.2	7.26	1.14	5.67	2.02	3.11	1.03	omnivorous	YES	YES	NO	NO	NO	NO	NO	NO	YES	NO	NO	194.198	55.2217	0	28.2512	0	0
YG098	HR	60	Female	5.51	2.11	2.9	0.31	4.7	246	140	5.4	56	301	46.7	5.24	2.51	5.83	1.11	3.78	1.58	omnivorous	YES	NO	YES	NO	YES	NO	NO	NO	NO	NO	NO	141.976	29.5579	0.63393	13.8105	0	0
YG100	HR	81	Female	6.27	2.43	3.17	0.51	5.28	211	118	4.6	80	401	44.2	4.8	1.89	4.31	1.15	2.64	1.5	omnivorous	YES	NO	YES	NO	YES	NO	NO	YES	NO	NO	YES	NA	NA	NA	NA	NA	NA
YG105	MR	64	Female	3.44	1.46	1.84	0.1	3.94	235	95	4.2	42	309	46.1	5.33	1.23	4.44	1.3	2.65	0.87	vegetarian	YES	NO	YES	NO	NO	NO	NO	NO	YES	NO	YES	112.595	32.0891	0	7.78534	0	0
YG112	LR	62	Female	5.05	2.08	2.41	0.37	4.45	321	137	4.5	67	383	45.3	4.66	0.78	6.24	1.73	3.96	1.19	omnivorous	NO	NO	YES	NO	NO	NO	NO	NO	NO	NO	NO	15.6048	5.33286	0.342536	1.67517	0.141274	0.195519
YG113	HR	82	Female	8.05	1.57	5.64	0.67	4.11	208	122	4.3	79	340	42.3	5.69	1.4	5.92	1.28	3.84	62.6	omnivorous	YES	YES	YES	NO	NO	NO	NO	NO	YES	YES	NO	32.4845	16.264	1.53771	3.07962	1.30259	1.90282
YG116	LR	67	male	10.11	2.67	6.83	0.49	4.57	367	135	6.1	103	275	41	3.84	0.83	4.46	1.73	2.28	0.24	carnivorous	NO	NO	NO	NO	YES	NO	NO	NO	NO	NO	NO	32.5475	17.9801	2.10604	18.5557	2.31881	2.89834
YG117	LR	86	male	4.86	1.77	2.58	0.44	3.97	143	128	5.8	71	324	42.8	5.41	0.63	2.75	1.34	1.33	0.42	omnivorous	NO	NO	NO	NO	NO	NO	NO	NO	NO	NO	NO	85.3648	23.1965	1.44388	12.0408	1.13104	1.05509
YG120	MR	70	male	6	1.94	3.53	0.3	4.69	195	144	5.7	91	436	40	5.28	0.9	4.67	0.91	3.07	10.1	omnivorous	YES	NO	YES	NO	NO	NO	NO	NO	NO	NO	NO	146.132	25.4394	0.0366058	51.971	0	0.9529
YG125	HR	84	male	8.37	1.49	6.3	0.39	5.28	295	154	4.8	79	472	43.8	4.9	3.13	5.76	0.88	3.82	3.59	vegetarian	YES	NO	YES	NO	NO	NO	NO	YES	NO	NO	NO	40.6371	9.51155	4.02612	14.1793	4.53209	1.9184
YG127	LR	62	Female	3.63	1.25	1.93	0.24	4.08	166	123	3.3	57	310	44.6	4.61	1.08	5.02	2.04	2.41	0.45	vegetarian	NO	NO	NO	NO	NO	NO	YES	NO	NO	NO	NO	180.032	26.7013	0.82588	28.7962	0.12967	3.60048
YG130	LR	69	Female	7.73	3.86	3.36	0.37	4.74	275	127	5.8	85	300	41.8	4.44	2.56	6.15	1.18	4.01	3.54	omnivorous	NO	NO	YES	NO	NO	NO	YES	NO	NO	NO	NO	111.3	15.0034	0	10.2798	0	0
YG131	MR	80	male	5.47	1.4	3.53	0.32	5.04	207	151	9.8	116	566	39.7	3.96	0.91	5.18	1.67	2.92	1.39	omnivorous	YES	NO	NO	NO	NO	NO	NO	NO	NO	NO	NO	60.9389	25.7221	1.09185	15.0941	1.05277	0.0450036
YG132	MR	78	Female	5.25	2.05	2.58	0.34	4.4	181	126	6.3	79	312	37.5	3.98	0.8	5.23	1.7	3.16	1.6	omnivorous	YES	NO	YES	NO	NO	NO	NO	NO	YES	NO	NO	90.3884	22.6796	3.22037	26.4016	2.84272	3.96927
YG133	MR	80	male	7.61	2.66	4.16	0.37	4.89	275	150	5.4	101	477	43.3	4.82	1.28	4.86	1.21	2.96	0.92	vegetarian	YES	NO	NO	NO	NO	NO	NO	NO	YES	NO	NO	117.225	45.965	2.71387	7.39934	1.8128	1.86386
YG141	MR	65	Female	9.7	1.62	6.99	0.49	4.84	250	142	5.4	65	321	41	4.08	0.88	5.12	1.56	2.98	6.67	omnivorous	YES	NO	YES	NO	NO	NO	NO	NO	NO	NO	NO	43.2462	19.288	0.343819	7.13129	0.0572126	0.978137
YG142	MR	60	Female	4.8	1.97	2.3	0.34	5.22	292	151	5	68	423	47.1	3.53	1.33	6.01	1.6	3.71	0.51	omnivorous	YES	NO	YES	NO	NO	NO	NO	NO	YES	NO	NO	70.2143	25.0978	0.354547	12.7246	0	1.27101
YG143	LR	68	male	5.1	1.79	2.87	0.36	4.88	221	148	4.9	71	451	44	5.33	2.06	5.48	1.24	3.41	0.74	omnivorous	NO	NO	NO	NO	NO	NO	NO	NO	NO	NO	NO	178.181	36.8273	1.29759	23.0635	0.51593	1.74467
YG144	MR	74	male	6.36	2.68	2.96	0.54	5.09	234	158	5.5	90	375	42.3	4.72	1.21	4.95	1.18	3.29	0.28	omnivorous	YES	NO	NO	NO	NO	NO	NO	NO	YES	NO	NO	44.2876	13.8338	0.661036	2.90393	0.482833	1.02318
YG145	MR	81	male	4.73	1.68	2.39	0.5	2.93	120	104	7.4	115	441	44.5	6.1	1.54	3.84	1.28	2.11	1	omnivorous	YES	NO	YES	NO	NO	NO	NO	NO	YES	NO	YES	65.9679	23.4843	1.14215	1.89507	0.518059	0
YG146	HR	61	Female	4.73	1.51	2.9	0.2	4.27	199	116	4.2	59	307	41.4	5.24	1.44	3.89	1.33	2.07	5.3	omnivorous	YES	NO	YES	NO	NO	NO	NO	YES	YES	NO	YES	113.722	12.9451	0.44797	4.29614	0.116123	0
YG147	HR	72	male	7.27	2.56	4.24	0.33	5.69	322	106	5.2	70	500	46.9	7.95	0.73	5.94	1.19	4.16	0.79	vegetarian	YES	YES	YES	YES	NO	NO	NO	NO	YES	YES	NO	26.8809	2.4005	0.0889775	2.85834	0	0
YG148	LR	76	male	6.69	1.9	4.19	0.49	5.79	172	131	5.4	76	436	44.8	3.99	1.43	5.11	0.95	3.47	0.92	omnivorous	NO	NO	YES	NO	NO	NO	NO	NO	NO	NO	NO	NA	NA	NA	NA	NA	NA
YG150	LR	60	male	8.07	2.35	5.03	0.44	5.22	279	164	5.2	84	388	44.8	3.3	1.54	5.73	1.28	3.74	0.47	omnivorous	NO	NO	NO	YES	NO	NO	NO	NO	NO	NO	NO	133.173	35.0336	0.653247	23.7049	0	1.53273
YG152	LR	67	Female	4.24	1.2	2.76	0.19	4.55	170	123	4.3	52	269	40	3.98	1.32	4.64	1.13	2.96	0.9	vegetarian	NO	NO	NO	YES	NO	NO	NO	YES	NO	NO	NO	30.6104	4.4082	1.65371	4.68552	1.86921	1.47738
YG157	MR	60	Female	5.94	1.96	3.5	0.37	4.16	240	135	6.6	107	361	42.7	4.18	2.89	6.41	1.29	4.09	1.27	vegetarian	YES	NO	YES	NO	NO	NO	NO	NO	YES	NO	NO	93.7529	31.8091	1.77376	6.16416	1.35184	0
YG158	LR	63	Female	4.14	1.73	1.96	0.28	4.19	206	128	5.9	61	440	41.4	4.03	0.89	5.5	1.49	3.65	0.31	omnivorous	NO	NO	YES	NO	NO	NO	NO	NO	NO	NO	NO	25.4249	11.647	1.71014	4.51901	1.71136	0
YG161	LR	63	male	7.9	1.89	5.38	0.55	5.45	243	165	6	81	312	43.4	4.44	1.49	4.55	1.25	2.86	2.2	omnivorous	NO	NO	NO	NO	NO	NO	NO	NO	NO	NO	NO	23.4129	4.36498	1.08593	1.94176	1.06364	0.609729
YG165	HR	63	male	5.2	1.72	3.11	0.01	5.37	215	161	4.7	89	327	42.7	3.56	1.16	3.81	1	2.48	1.8	vegetarian	NO	NO	YES	NO	NO	NO	YES	YES	NO	NO	YES	91.8309	23.915	1.56018	14.5838	1.11705	2.6981
YG167	HR	68	Female	5.46	1.96	3.05	0.26	4.82	303	150	3.3	54	268	44.8	5.12	2.44	4.74	0.81	3.21	0.8	vegetarian	YES	YES	YES	NO	NO	NO	NO	NO	YES	YES	YES	48.3666	8.07089	0	11.3273	0	2.07163
YG168	LR	70	Female	7.24	2.71	4.02	0.33	4.6	334	143	5.3	65	368	42.6	4.5	1.98	6.77	1.43	4.48	3.14	omnivorous	NO	NO	YES	NO	NO	NO	NO	NO	NO	NO	NO	63.5504	19.5236	0.247275	16.7982	0	1.83592
YG171	MR	61	male	5.3	2.15	2.94	0.02	4.68	196	145	5	76	329	41.7	5.21	1.39	6.39	1.88	3.67	0.73	omnivorous	YES	NO	YES	NO	NO	NO	NO	NO	NO	NO	NO	52.241	13.2464	1.11966	7.6581	0.87297	1.21686
YG176	LR	62	male	6.26	2.17	3.51	0.35	5.12	225	161	4.8	69	373	45.1	4.93	2.07	7.65	1.33	5.18	0.47	omnivorous	NO	NO	YES	NO	NO	NO	NO	NO	NO	NO	NO	158.013	43.1295	1.69614	45.6946	0.685447	2.60687
YG177	LR	61	Female	5.47	1.21	3.79	0.38	4.46	265	132	6.3	63	295	44.9	4.8	1.22	5.65	1.14	3.83	1.17	vegetarian	NO	NO	YES	NO	YES	NO	NO	NO	NO	NO	NO	67.7188	35.3821	4.16736	39.466	3.12199	3.53512
YG178	LR	60	Female	5.48	1.94	2.98	0.42	4.5	293	134	5.2	50	257	40.5	4.47	1.79	5.46	1.24	3.51	0.32	vegetarian	NO	NO	YES	NO	YES	NO	NO	NO	NO	NO	NO	37.5425	9.41697	0.291229	0.651079	0.275207	0
YG180	HR	77	Female	9.92	3.42	5.89	0.49	4.74	223	147	5.4	55	373	40.5	11.55	1.5	5.13	1.06	3.54	1.19	vegetarian	NO	YES	NO	YES	NO	NO	NO	YES	NO	NO	NO	44.247	18.0015	0.76883	6.72379	0.560823	2.50346
YG181	HR	78	male	8.79	1.49	6.37	0.61	4.26	211	116	9.4	147	296	36.4	4.89	0.66	4.64	1.44	2.7	2.04	carnivorous	YES	YES	YES	YES	NO	NO	NO	NO	YES	YES	NO	213.911	6.26323	0.303247	94.6585	0	2.45043
YG185	HR	83	Female	8.05	2.74	4.85	0.4	4.43	178	130	3.8	62	336	41.5	5.15	1.67	5.11	1.41	3.08	1.35	vegetarian	YES	NO	YES	NO	NO	NO	NO	YES	YES	NO	NO	NA	NA	NA	NA	NA	NA
YG191	MR	77	Female	9.43	2.03	6.76	0.53	4.45	244	135	3.2	64	338	42.3	5.14	1.24	4.34	1.68	2.21	18.8	omnivorous	YES	NO	NO	NO	YES	NO	NO	NO	YES	NO	NO	24.5887	11.8834	2.19395	8.02533	2.45949	1.52386
YG194	MR	60	Female	6.32	1.58	4.19	0.46	4.99	328	139	3.4	57	276	43.8	4.44	1.58	6.57	1.55	4.15	8.48	omnivorous	YES	NO	YES	NO	NO	NO	NO	NO	YES	NO	NO	43.5955	8.70399	1.71567	4.90601	1.56816	1.21529
YG198	HR	62	male	7.34	2.93	3.85	0.47	4.58	282	141	2.9	63	323	41.1	5.34	0.97	4.06	1.13	2.52	8.64	carnivorous	YES	NO	NO	NO	NO	NO	YES	YES	YES	NO	NO	108.732	43.0065	1.43986	28.5769	1.04329	7.40674
YG199	LR	62	Female	5.54	2.78	2.68	0.03	4.23	249	127	2.9	62	199	39.3	4.64	1.72	5.54	1.47	3.46	0.29	vegetarian	NO	NO	YES	NO	NO	NO	YES	NO	NO	NO	NO	39.437	10.0954	0	3.66603	0	0.801974
YG200	HR	65	Female	4.44	1.48	2.61	0.28	4.4	243	126	5	54	300	40.5	4.93	1.14	4.83	1.53	2.9	2.06	vegetarian	YES	NO	YES	NO	NO	NO	NO	YES	YES	NO	NO	80.8274	34.4726	2.36864	7.72804	1.4177	4.66913
YG202	LR	60	male	5.01	1.61	2.95	0.4	5.22	179	160	4	76	482	39.6	4.67	1.73	4.52	1.14	2.75	0.41	omnivorous	NO	NO	YES	NO	NO	NO	NO	YES	NO	NO	NO	117.306	29.1878	0.777425	28.6393	0.216149	1.76937
YG209	LR	60	male	7.71	2.91	4.05	0.61	4.96	372	155	4.6	92	387	40.1	4.74	1.24	6.51	1.27	4.59	0.38	omnivorous	NO	NO	YES	NO	YES	NO	NO	NO	NO	NO	NO	99.6084	25.4008	0	32.7417	0	0.0722712
YG211	MR	64	Female	7.26	2.28	4.5	0.39	4.41	215	136	5.4	57	270	40	4.68	1.06	5.55	1.62	3.51	1.78	omnivorous	YES	NO	YES	NO	NO	NO	NO	NO	YES	NO	YES	112.461	22.1105	0	4.7367	0	0
YG214	LR	62	Female	6.9	2.91	2.89	0.42	4.63	239	142	3.6	42	283	42.4	5.13	1.66	5.52	1.17	3.57	0.49	omnivorous	NO	NO	NO	NO	YES	NO	NO	NO	NO	NO	NO	NA	NA	NA	NA	NA	NA
YG215	MR	80	Female	4.68	1.23	2.99	0.3	3.97	355	122	9.1	70	467	40.7	4.43	1.02	6.22	1.57	3.97	1.28	omnivorous	YES	NO	YES	NO	NO	NO	NO	NO	NO	NO	NO	45.7097	17.1965	1.6729	7.42425	1.26688	2.40745
YG216	LR	79	Female	5.62	1.59	3.28	0.42	4.27	218	135	4.2	64	363	39.6	5.05	1.76	5.47	1.16	3.53	33.5	omnivorous	NO	NO	YES	NO	NO	NO	NO	NO	NO	NO	NO	86.3527	29.3602	1.12876	7.79399	0.662532	1.76241
YG217	MR	71	Female	6.25	2.01	3.1	0.44	5.7	220	124	5.1	77	294	41.3	4.55	1.66	4.6	0.99	2.83	0.68	omnivorous	YES	NO	YES	NO	NO	NO	NO	NO	YES	NO	NO	62.7648	20.1611	0.77035	11.2186	0.718586	0.331532
YG219	HR	80	Female	7.19	1.56	4.51	0.99	5.45	335	113	6	83	264	39.6	4.58	0.74	3.01	1.24	1.59	5.97	vegetarian	YES	NO	NO	NO	YES	YES	NO	NO	YES	NO	NO	60.7973	23.518	2.18295	8.78266	1.99214	2.13232
YG220	HR	64	male	7.75	2.69	3.32	0.43	5.42	289	159	4.3	60	301	44.7	4.73	1.9	4.45	0.83	2.91	3.71	omnivorous	YES	NO	YES	YES	NO	NO	YES	NO	YES	NO	NO	81.8854	28.7478	0.706791	24.7028	0.222252	3.39637
YG221	LR	63	Female	4.98	1.84	2.83	0.25	4.4	264	130	4.9	65	169	43	4.4	0.83	5.72	1.57	3.69	17.7	omnivorous	NO	NO	YES	NO	NO	NO	NO	NO	NO	NO	NO	83.1502	13.1987	1.06683	17.9426	0.668513	2.32282
YG222	LR	72	Female	4.35	2.55	1.73	0.02	4.31	256	132	5.6	65	420	45.5	4.07	1.81	5.35	1.31	3.57	0.27	vegetarian	NO	NO	YES	NO	NO	NO	NO	NO	NO	NO	NO	61.3336	21.8854	0.00940858	8.36935	0	0.76259
YG223	HR	76	male	10.95	2.78	7.29	0.69	4.19	210	138	5.3	78	352	39.3	4.82	1.16	5.5	1.1	3.79	10.8	vegetarian	YES	NO	YES	YES	NO	NO	NO	YES	YES	NO	YES	99.8918	24.2991	0	17.4203	0	0
YG226	LR	70	Female	4.83	2.65	1.83	0.27	4.49	247	141	6	65	388	41.8	4.84	2.64	5.85	1.24	3.81	1.16	omnivorous	NO	NO	YES	NO	NO	NO	NO	YES	NO	NO	NO	74.8319	32.1799	1.39017	14.7097	1.14313	3.21472
YG227	MR	78	male	7.31	3.22	3.54	0.35	4.3	101	125	6.2	102	393	38	4.85	1.5	6.72	1.55	4.52	0.61	omnivorous	YES	NO	YES	NO	NO	NO	NO	NO	YES	NO	NO	106.728	36.9738	4.95678	26.2791	3.72745	5.14227
YG229	HR	67	Female	5.2	1.51	3.35	0.22	4.69	239	143	4.1	57	394	46.6	5.39	1.42	6.27	1.55	3.94	1.02	omnivorous	YES	NO	YES	NO	YES	NO	NO	NO	YES	NO	NO	58.0652	12.498	0	7.52795	0	0.0253314
YG230	HR	70	male	6.43	2.37	3.03	0.54	5.02	264	164	5.8	71	273	38.8	3.94	0.6	3	0.94	1.71	0.6	omnivorous	NO	NO	YES	YES	NO	NO	NO	YES	NO	NO	NO	55.6588	14.874	3.78942	21.9272	3.90228	3.25958
YG231	MR	69	Female	6.16	2.42	3.34	0.32	4.4	308	130	4.9	53	321	41.7	3.92	2.68	5.98	1.44	3.6	2.18	omnivorous	YES	NO	YES	NO	NO	NO	NO	NO	NO	NO	NO	NA	NA	NA	NA	NA	NA
YG232	HR	81	Female	7.4	1.94	4.71	0.56	5	224	129	5.7	81	430	42.4	5.77	1.21	3.8	1.4	2.08	0.65	omnivorous	YES	YES	YES	NO	NO	NO	NO	NO	YES	YES	YES	92.9132	7.00933	0	0.380226	0	0
YG237	LR	88	male	7.02	2.13	4.09	0.64	6.19	221	130	8.4	119	221	44.4	4.58	1.79	6.93	1.32	4.91	2.67	omnivorous	NO	NO	YES	NO	NO	NO	NO	NO	NO	NO	NO	84.7592	15.6347	0.203403	26.6913	0.0790804	0.0920162
YG240	MR	86	male	5.42	2.56	2.47	0.32	4.7	184	146	4.7	60	368	43.1	4.84	0.68	2.86	1.3	1.35	0.22	vegetarian	YES	NO	NO	NO	NO	NO	NO	NO	NO	NO	NO	86.3032	32.4773	4.20189	18.4586	4.14851	2.84955
YG241	MR	85	Female	5.29	2.14	2.78	0.31	4.32	230	136	4.6	58	335	38.3	4.61	1.17	4.55	1.59	2.62	1.58	vegetarian	YES	NO	NO	NO	YES	NO	NO	NO	NO	NO	NO	70.4334	21.1391	0.866356	5.13299	0.599007	2.01606
YG243	LR	78	male	4.37	1.45	2.6	0.26	4.62	206	141	3.6	67	387	45.3	4.73	1.16	6.37	1.47	4.14	0.18	vegetarian	NO	NO	YES	NO	NO	NO	NO	NO	NO	NO	NO	49.789	13.8467	0.908856	10.4814	0.509332	1.5294
YG248	LR	69	Female	4.8	2.21	2.28	0.26	4.34	324	130	3.5	46	255	39.3	4.4	1.38	5.57	1.17	3.84	0.72	vegetarian	NO	NO	NO	NO	NO	NO	NO	NO	NO	NO	NO	34.2728	4.85565	0.61267	2.17441	0.54573	0.464748
YG249	LR	81	Female	7.13	2.39	4.1	0.52	4.14	241	119	5.8	89	385	40.5	4.91	1.07	5.68	1.83	3.34	1.01	vegetarian	NO	NO	YES	NO	NO	NO	NO	NO	NO	NO	YES	79.5416	18.8606	0	31.2409	0	1.29322
YG250	LR	67	Female	5.89	1.96	3.46	0.34	4.94	206	144	5.4	79	285	45.8	4.85	1.5	7.95	1.76	4.8	0.84	carnivorous	NO	NO	YES	NO	YES	NO	NO	NO	NO	NO	YES	71.2375	2.51563	0	19.9209	0	0
YG251	MR	80	Female	4.33	0.94	2.81	0.5	3.56	298	119	4.9	67	308	38.6	4.69	0.95	5.1	1.91	2.7	7.14	vegetarian	YES	NO	NO	NO	YES	NO	NO	NO	NO	NO	NO	98.9484	28.0039	3.27327	5.58751	2.59662	4.29165
YG254	MR	73	Female	6.19	2.38	3.13	0.52	4.27	210	121	4.7	54	322	42	5.02	0.86	5.62	1.38	3.47	13	omnivorous	YES	NO	YES	NO	NO	NO	NO	NO	YES	NO	NO	64.6303	18.1755	0.528268	6.24391	0.0954179	1.16814
YG255	LR	70	Female	7.24	4.18	2.78	0.21	4.33	202	130	4.2	69	287	43	5.25	1.07	7.38	1.58	5.03	0.52	omnivorous	NO	NO	YES	NO	NO	NO	NO	NO	NO	NO	YES	67.6615	16.049	0.323361	10.3206	0	0
YG256	HR	63	Female	6.91	2.67	3.71	0.34	4.5	227	129	5.6	56	371	40.5	4.98	1.67	5.88	1.1	4.27	3.25	omnivorous	YES	NO	YES	NO	YES	NO	NO	YES	YES	NO	NO	56.5681	16.1628	1.66579	13.9802	1.21302	1.56967
YG258	LR	61	male	13.32	3.14	8.67	1.07	5.31	360	151	5.3	62	387	39.7	4.87	1.02	4.13	1.04	2.69	6.62	vegetarian	NO	NO	NO	YES	YES	NO	NO	NO	NO	NO	NO	106.138	34.9145	4.60293	25.1704	4.12612	5.87205
YG264	MR	73	Female	3.41	1.55	1.61	0.18	4.1	232	111	6.7	78	336	40.8	5.1	1.07	4.75	1.56	2.79	0.17	omnivorous	YES	NO	YES	NO	NO	NO	NO	NO	YES	NO	YES	54.793	15.187	3.35605	15.4544	2.57567	2.0086
YG265	MR	73	male	4.68	1.62	2.58	0.35	5.42	256	159	4.7	76	393	42	4.54	1.05	5.04	1.11	3.29	0.28	carnivorous	YES	NO	YES	NO	NO	NO	NO	NO	NO	NO	NO	90.5657	23.0432	0	1.47615	0	0
YG267	MR	80	male	5.94	1.17	4.42	0.32	4.34	200	133	4.7	95	349	43.2	5.51	0.81	4.24	1.51	2.38	1.91	vegetarian	YES	NO	NO	YES	NO	NO	NO	NO	YES	NO	NO	60.631	27.367	2.39375	9.87984	2.05014	2.06777
YG269	HR	60	male	6.06	2.31	3.28	0.33	5.71	171	170	5.5	75	484	48.2	5.34	2.59	5.76	1.09	3.68	1.41	vegetarian	YES	NO	YES	YES	NO	NO	NO	YES	NO	NO	NO	52.565	11.8247	0.38477	1.48293	0.246226	0.658862
YG275	MR	62	male	5.82	2.39	2.71	0.37	4.25	235	140	6.2	98	445	39.5	4.53	0.64	5.45	1.7	3.01	0.34	omnivorous	YES	NO	YES	NO	NO	NO	NO	NO	YES	NO	YES	85.4013	31.6138	0	16.4281	0	1.28313
YG288	LR	64	male	6.35	2.18	3.51	0.52	7.03	223	141	5.9	81	412	40.9	4.8	1.71	4.26	1.07	2.86	0.42	carnivorous	NO	NO	NO	NO	NO	NO	NO	NO	NO	NO	NO	166.24	109.261	0.971266	22.441	0.752443	2.75702
YG289	LR	61	male	6.99	1.73	4.71	0.45	4.64	221	149	3.8	72	446	40.7	5.55	1.43	6.03	1.31	4.2	6.51	vegetarian	NO	NO	YES	NO	NO	NO	NO	NO	NO	NO	NO	63.88	21.5025	0.853113	16.6967	0.878304	2.23907
